# Supplementary material for: High-Content, Image-Based Screening for Drug Targets in Yeast
Source: PLoS One. 2010 Apr 14;5(4):e10177. doi: 10.1371/journal.pone.0010177 (PMC2854693; doi:10.1371/journal.pone.0010177)
Supplement: Table S4 — A list of GO terms enriched in the top 100 genes ranked by the high-content image-based profiling for concanamycin A treatment. Of the 4718 genes, 4379 genes were associated to at least one GO term, in which 90 of top 100 genes ranked by high-content image-profiling for concanamycin A were included. Using the GO term finder (see Materials and Methods), significant enrichment of 89 GO terms was detected at P<0.05 with the Bonferroni correction (Corrected P-value column) among the 90 genes from 4379 genes, and GO terms associated with 100 and fewer genes in the 4379 genes (Number of annotations in the 4718 genes column) were listed. (0.03 MB XLS) [file pone.0010177.s004.xls]

## Sheet: Sheet1
GOID	Category	GO term	Corrected P-value	Uncorrected P-value	FDR	Expected false positives	Number of annotations in the 90 genes	Number of annotated genes in the top 100 genes	Number of annotations in the 4379 genes	Number of annotated genes in the 4718 genes	Ratio of annotations	The genes annotated to the node
GO:0016565	Function	general transcriptional repressor activity	0.0434525	0.000417813	0.0138	0.22	2	90	2	4379	1	CYC8, TUP1
GO:0032786	Process	positive regulation of RNA elongation	0.00121104	2.42693e-06	0	0	4	90	6	4379	0.666667	CTK3, NPL3, SUB1, CTK2
GO:0000221	Component	vacuolar proton-transporting V-type ATPase, V1 domain	4.99873e-05	3.87499e-07	0	0	5	90	9	4379	0.555556	VMA13, VMA5, VMA2, VMA7, VMA4
GO:0033180	Component	proton-transporting V-type ATPase, V1 domain	4.99873e-05	3.87499e-07	0	0	5	90	9	4379	0.555556	VMA13, VMA5, VMA2, VMA7, VMA4
GO:0000136	Component	alpha-1,6-mannosyltransferase complex	0.0207181	0.000160606	0.0011	0.02	3	90	6	4379	0.5	MNN10, HOC1, ANP1
GO:0031501	Component	mannosyltransferase complex	0.0207181	0.000160606	0.0011	0.02	3	90	6	4379	0.5	MNN10, HOC1, ANP1
GO:0016471	Component	vacuolar proton-transporting V-type ATPase complex	3.37624e-08	2.61724e-10	0	0	8	90	16	4379	0.5	VMA13, VMA5, VMA2, VMA7, VMA6, CUP5, VMA4, PPA1
GO:0033176	Component	proton-transporting V-type ATPase complex	3.37624e-08	2.61724e-10	0	0	8	90	16	4379	0.5	VMA13, VMA5, VMA2, VMA7, VMA6, CUP5, VMA4, PPA1
GO:0046961	Function	proton-transporting ATPase activity, rotational mechanism	1.89673e-09	1.82378e-11	0	0	9	90	18	4379	0.5	VMA6, CUP5, ATP15, VMA4, VMA13, VMA5, VMA7, VMA2, PPA1
GO:0033178	Component	proton-transporting two-sector ATPase complex, catalytic domain	1.25733e-05	9.74677e-08	0	0	6	90	13	4379	0.461538	VMA13, VMA5, VMA2, VMA7, ATP15, VMA4
GO:0032784	Process	regulation of RNA elongation	0.00970096	1.94408e-05	0.001	0.04	4	90	9	4379	0.444444	CTK3, NPL3, SUB1, CTK2
GO:0000220	Component	vacuolar proton-transporting V-type ATPase, V0 domain	0.0357175	0.00027688	0.001	0.02	3	90	7	4379	0.428571	VMA6, CUP5, PPA1
GO:0033179	Component	proton-transporting V-type ATPase, V0 domain	0.0357175	0.00027688	0.001	0.02	3	90	7	4379	0.428571	VMA6, CUP5, PPA1
GO:0019829	Function	cation-transporting ATPase activity	1.81418e-08	1.7444e-10	0	0	9	90	22	4379	0.409091	VMA6, CUP5, ATP15, VMA4, VMA13, VMA5, VMA7, VMA2, PPA1
GO:0015985	Process	energy coupled proton transport, down electrochemical gradient	1.40617e-07	2.81798e-10	0	0	9	90	23	4379	0.391304	VMA6, CUP5, ATP15, VMA4, VMA13, VMA5, VMA7, VMA2, PPA1
GO:0015986	Process	ATP synthesis coupled proton transport	1.40617e-07	2.81798e-10	0	0	9	90	23	4379	0.391304	VMA6, CUP5, ATP15, VMA4, VMA13, VMA5, VMA7, VMA2, PPA1
GO:0000009	Function	alpha-1,6-mannosyltransferase activity	0.0453881	0.000436424	0.0153	0.26	3	90	8	4379	0.375	MNN10, HOC1, ANP1
GO:0007035	Process	vacuolar acidification	2.21232e-07	4.43352e-10	0	0	9	90	24	4379	0.375	VMA6, CUP5, VMA4, VPH2, VMA13, VMA5, VMA7, VMA2, PPA1
GO:0045851	Process	pH reduction	2.21232e-07	4.43352e-10	0	0	9	90	24	4379	0.375	VMA6, CUP5, VMA4, VPH2, VMA13, VMA5, VMA7, VMA2, PPA1
GO:0051452	Process	intracellular pH reduction	2.21232e-07	4.43352e-10	0	0	9	90	24	4379	0.375	VMA6, CUP5, VMA4, VPH2, VMA13, VMA5, VMA7, VMA2, PPA1
GO:0030641	Process	regulation of cellular pH	3.39906e-07	6.81175e-10	0	0	9	90	25	4379	0.36	VMA6, CUP5, VMA4, VPH2, VMA13, VMA5, VMA7, VMA2, PPA1
GO:0051453	Process	regulation of intracellular pH	3.39906e-07	6.81175e-10	0	0	9	90	25	4379	0.36	VMA6, CUP5, VMA4, VPH2, VMA13, VMA5, VMA7, VMA2, PPA1
GO:0006818	Process	hydrogen transport	1.09257e-06	2.18952e-09	0	0	9	90	28	4379	0.321429	VMA6, CUP5, ATP15, VMA4, VMA13, VMA5, VMA7, VMA2, PPA1
GO:0006885	Process	regulation of pH	1.09257e-06	2.18952e-09	0	0	9	90	28	4379	0.321429	VMA6, CUP5, VMA4, VPH2, VMA13, VMA5, VMA7, VMA2, PPA1
GO:0015992	Process	proton transport	1.09257e-06	2.18952e-09	0	0	9	90	28	4379	0.321429	VMA6, CUP5, ATP15, VMA4, VMA13, VMA5, VMA7, VMA2, PPA1
GO:0016469	Component	proton-transporting two-sector ATPase complex	4.02714e-07	3.12181e-09	0	0	9	90	29	4379	0.310345	VMA6, CUP5, ATP15, VMA4, VMA13, VMA5, VMA7, VMA2, PPA1
GO:0042625	Function	ATPase activity, coupled to transmembrane movement of ions	6.31916e-07	6.07612e-09	0	0	9	90	31	4379	0.290323	VMA6, CUP5, ATP15, VMA4, VMA13, VMA5, VMA7, VMA2, PPA1
GO:0030004	Process	cellular monovalent inorganic cation homeostasis	5.60828e-06	1.1239e-08	0	0	9	90	33	4379	0.272727	VMA6, CUP5, VMA4, VPH2, VMA13, VMA5, VMA7, VMA2, PPA1
GO:0006754	Process	ATP biosynthetic process	7.49993e-06	1.50299e-08	0	0	9	90	34	4379	0.264706	VMA6, CUP5, ATP15, VMA4, VMA13, VMA5, VMA7, VMA2, PPA1
GO:0046034	Process	ATP metabolic process	7.49993e-06	1.50299e-08	0	0	9	90	34	4379	0.264706	VMA6, CUP5, ATP15, VMA4, VMA13, VMA5, VMA7, VMA2, PPA1
GO:0031124	Process	mRNA 3'-end processing	0.0198906	3.9861e-05	0.0009	0.04	5	90	20	4379	0.25	THP1, REF2, CTK3, NOT5, CTK2
GO:0009144	Process	purine nucleoside triphosphate metabolic process	1.30157e-05	2.60836e-08	0	0	9	90	36	4379	0.25	VMA6, CUP5, ATP15, VMA4, VMA13, VMA5, VMA7, VMA2, PPA1
GO:0009145	Process	purine nucleoside triphosphate biosynthetic process	1.30157e-05	2.60836e-08	0	0	9	90	36	4379	0.25	VMA6, CUP5, ATP15, VMA4, VMA13, VMA5, VMA7, VMA2, PPA1
GO:0009205	Process	purine ribonucleoside triphosphate metabolic process	1.30157e-05	2.60836e-08	0	0	9	90	36	4379	0.25	VMA6, CUP5, ATP15, VMA4, VMA13, VMA5, VMA7, VMA2, PPA1
GO:0009206	Process	purine ribonucleoside triphosphate biosynthetic process	1.30157e-05	2.60836e-08	0	0	9	90	36	4379	0.25	VMA6, CUP5, ATP15, VMA4, VMA13, VMA5, VMA7, VMA2, PPA1
GO:0034220	Process	ion transmembrane transport	1.30157e-05	2.60836e-08	0	0	9	90	36	4379	0.25	VMA6, CUP5, ATP15, VMA4, VMA13, VMA5, VMA7, VMA2, PPA1
GO:0055067	Process	monovalent inorganic cation homeostasis	1.30157e-05	2.60836e-08	0	0	9	90	36	4379	0.25	VMA6, CUP5, VMA4, VPH2, VMA13, VMA5, VMA7, VMA2, PPA1
GO:0006119	Process	oxidative phosphorylation	5.48791e-07	1.09978e-09	0	0	11	90	46	4379	0.23913	CYC1, VMA6, CUP5, ATP15, VMA4, VMA13, VMA5, QCR2, VMA2, VMA7, PPA1
GO:0009142	Process	nucleoside triphosphate biosynthetic process	2.17908e-05	4.3669e-08	0	0	9	90	38	4379	0.236842	VMA6, CUP5, ATP15, VMA4, VMA13, VMA5, VMA7, VMA2, PPA1
GO:0009199	Process	ribonucleoside triphosphate metabolic process	2.17908e-05	4.3669e-08	0	0	9	90	38	4379	0.236842	VMA6, CUP5, ATP15, VMA4, VMA13, VMA5, VMA7, VMA2, PPA1
GO:0009201	Process	ribonucleoside triphosphate biosynthetic process	2.17908e-05	4.3669e-08	0	0	9	90	38	4379	0.236842	VMA6, CUP5, ATP15, VMA4, VMA13, VMA5, VMA7, VMA2, PPA1
GO:0015672	Process	monovalent inorganic cation transport	4.45259e-05	8.92302e-08	0	0	9	90	41	4379	0.219512	VMA6, CUP5, ATP15, VMA4, VMA13, VMA5, VMA7, VMA2, PPA1
GO:0009141	Process	nucleoside triphosphate metabolic process	5.57231e-05	1.1167e-07	0	0	9	90	42	4379	0.214286	VMA6, CUP5, ATP15, VMA4, VMA13, VMA5, VMA7, VMA2, PPA1
GO:0015078	Function	hydrogen ion transmembrane transporter activity	2.90555e-06	2.7938e-08	0	0	10	90	48	4379	0.208333	VMA6, CUP5, ATP15, VMA4, VMA13, VMA5, QCR2, VMA2, VMA7, PPA1
GO:0015077	Function	monovalent inorganic cation transmembrane transporter activity	4.4122e-06	4.2425e-08	0	0	10	90	50	4379	0.2	VMA6, CUP5, ATP15, VMA4, VMA13, VMA5, QCR2, VMA2, VMA7, PPA1
GO:0016820	Function	hydrolase activity, acting on acid anhydrides, catalyzing transmembrane movement of substances	8.09741e-05	7.78597e-07	0	0	9	90	52	4379	0.173077	VMA6, CUP5, ATP15, VMA4, VMA13, VMA5, VMA7, VMA2, PPA1
GO:0042626	Function	ATPase activity, coupled to transmembrane movement of substances	8.09741e-05	7.78597e-07	0	0	9	90	52	4379	0.173077	VMA6, CUP5, ATP15, VMA4, VMA13, VMA5, VMA7, VMA2, PPA1
GO:0009150	Process	purine ribonucleotide metabolic process	0.000460175	9.22194e-07	0	0	9	90	53	4379	0.169811	VMA6, CUP5, ATP15, VMA4, VMA13, VMA5, VMA7, VMA2, PPA1
GO:0009152	Process	purine ribonucleotide biosynthetic process	0.000460175	9.22194e-07	0	0	9	90	53	4379	0.169811	VMA6, CUP5, ATP15, VMA4, VMA13, VMA5, VMA7, VMA2, PPA1
GO:0015399	Function	primary active transmembrane transporter activity	0.00013305	1.27932e-06	0	0	9	90	55	4379	0.163636	VMA6, CUP5, ATP15, VMA4, VMA13, VMA5, VMA7, VMA2, PPA1
GO:0015405	Function	P-P-bond-hydrolysis-driven transmembrane transporter activity	0.00013305	1.27932e-06	0	0	9	90	55	4379	0.163636	VMA6, CUP5, ATP15, VMA4, VMA13, VMA5, VMA7, VMA2, PPA1
GO:0043492	Function	ATPase activity, coupled to movement of substances	0.00015588	1.49885e-06	0	0	9	90	56	4379	0.160714	VMA6, CUP5, ATP15, VMA4, VMA13, VMA5, VMA7, VMA2, PPA1
GO:0006164	Process	purine nucleotide biosynthetic process	0.00101647	2.03702e-06	0	0	9	90	58	4379	0.155172	VMA6, CUP5, ATP15, VMA4, VMA13, VMA5, VMA7, VMA2, PPA1
GO:0006163	Process	purine nucleotide metabolic process	0.00117941	2.36354e-06	0	0	9	90	59	4379	0.152542	VMA6, CUP5, ATP15, VMA4, VMA13, VMA5, VMA7, VMA2, PPA1
GO:0009259	Process	ribonucleotide metabolic process	0.00117941	2.36354e-06	0	0	9	90	59	4379	0.152542	VMA6, CUP5, ATP15, VMA4, VMA13, VMA5, VMA7, VMA2, PPA1
GO:0009260	Process	ribonucleotide biosynthetic process	0.00117941	2.36354e-06	0	0	9	90	59	4379	0.152542	VMA6, CUP5, ATP15, VMA4, VMA13, VMA5, VMA7, VMA2, PPA1
GO:0009165	Process	nucleotide biosynthetic process	0.0060108	1.20457e-05	0.001	0.04	10	90	90	4379	0.111111	VMA6, CUP5, ATP15, VMA4, VMA13, VMA5, VMA7, VMA2, PPA1, BNA1
GO:0005730	Component	nucleolus	0.0020864	1.61736e-05	0	0	10	90	93	4379	0.107527	EST1, LSM7, CTK3, NPL3, BUD23, LSM6, BUD21, YGR272C, RPS7A, CTK2
GO:0022890	Function	inorganic cation transmembrane transporter activity	0.00185084	1.77965e-05	0	0	10	90	94	4379	0.106383	VMA6, CUP5, ATP15, VMA4, VMA13, VMA5, QCR2, VMA2, VMA7, PPA1
GO:0030003	Process	cellular cation homeostasis	0.0117436	2.35344e-05	0.0009	0.04	10	90	97	4379	0.103093	PGM2, VMA6, CUP5, VMA4, VPH2, VMA13, VMA5, VMA7, VMA2, PPA1
GO:0055080	Process	cation homeostasis	0.0153668	3.07953e-05	0.0009	0.04	10	90	100	4379	0.1	PGM2, VMA6, CUP5, VMA4, VPH2, VMA13, VMA5, VMA7, VMA2, PPA1
