# Supplementary material for: High-Content, Image-Based Screening for Drug Targets in Yeast
Source: PLoS One. 2010 Apr 14;5(4):e10177. doi: 10.1371/journal.pone.0010177 (PMC2854693; doi:10.1371/journal.pone.0010177)
Supplement: Table S5 — A list of parameters identified from lovastatin-treated cells using Jonckheere-Terpstra tests at FDR = 0.20. The color scheme is the same as Table S1. A) A list of parameters detected at stage A (unbudded cells with one nucleus). B) A list of parameters detected at stage A1B (budded cells with one nucleus). C) A list of parameters detected at stage C (budded cells with two nuclei). D) A list of parameters that represent various cell ratios. (0.04 MB XLS) [file pone.0010177.s005.xls]

## Sheet: TableS3A
NAME	P value	Description	Morphological feature
C126_A	0.0157628	Brightness difference of cell wall	Decrease of brightness difference of cell wall
CCV126_A	0.00690863	Coefficient of variation of C126 A	Increase of heterogeneity of brightness difference of cell wall
D15-1_A	0.000750197	Nuclear brightness	Decrease of nuclear brightness
D182_A	0.0120738	Nuclear axis ratio	Increase of roundness of nucleus

## Sheet: TableS3B
NAME	P value	Description	Morphological feature
C12-1_A1B	0.0204089	Mother cell outline length	Decrease of mother size
C103_A1B	0.00147627	Long axis length in mother
C128_A1B	0.0120738	Distance between middle point of neck and mother hip
C105_A1B	0.0120738	Neck position	Decrease of distance between budding site and mother long axis
C111_A1B	0.0262074	Distance between bud tip and mother short axis extension
C115_A1B	0.00690863	Mother axis ratio	Increase of roundness in mother
CCV109_A1B	0.010534	Coefficient of variation of C109 A1B	Increase of heterogeneity of neck width
CCV111_A1B	0.00444611	Coefficient of variation of C111 A1B	Increase of homogeneity of distance between bud tip and mother short axis extension
D15-3_A1B	0.0179546	Nuclear brightness	Decrease of nuclear brightness
D104_A1B	0.0138099	Distance between nuclear gravity center and mother tip	Decrease of distance between nucleus and mother tip
D126_A1B	0.0179546	Distance between nuclear gravity center and mother hip
DCV107_A1B	0.0157628	Coefficient of variation of D107 A1B	Increase of homogeneity of ratio of distance between nucleus and mother tip to mother long axis length
DCV175_A1B	0.0204089	Coefficient of variation of D175 A1B	Increase of homogeneity of maximal distance between nuclear gravity center and nuclear out line
DCV193_A1B	0.0262074	Coefficient of variation of D193 A1B	Increase of average of nuclear brightness

## Sheet: TableS3C
NAME	P value	Description	Morphological feature
C11-2_C	0.00690863	Bud cell size	Decrease of bud size
C12-2_C	0.00690863	Bud cell outline length
C107_C	0.00796836	Long axis length in bud
C108_C	0.0179546	Short axis length in bud
C101_C	0.0262074	Whole cell size	Decrease of whole cell size
C102_C	0.0120738	Whole cell outline length
C103_C	0.0179546	Long axis length in mother	Decrease of mother size
C128_C	0.00690863	Distance between middle point of neck and mother hip
CCV115_C	0.0204089	Coefficient of variation of C115 C	Increase of homogeneity of mother axis ratio
CCV116_C	0.00597727	Coefficient of variation of C116 C	Increase of homogeneity of axis ratio ratio
ACV122_C	0.00690863	Coefficient of variation of A122 C	Increase of heterogeneity of number of bright actin patches
D15-1_C	0.00444611	Nuclear brightness in mother	Decrease of nuclear brightness
D15-3_C	0.00597727	Nuclear brightness in whole cell
D106_C	0.00597727	Ratio of D103 to C103	Increase of ratio of distance between nucleus and mother tip to mother long axis length
D109_C	0.00796836	Distance between nuclear gravity center in bud and middle point of neck	Decrease of distance between nuclear and neck in bud
D131_C	0.0204089	Distance between nuclear brightest point in bud and middle point of neck
D156_C	0.0204089	Angle between C2D1-2 and C2C4-2
D119_C	0.000630011	Distance between nuclear gravity center in bud and bud center	Decrease of distance between nuclear and bud center
D149_C	0.0204089	Relative distance of nuclear gravity center in bud to bud center
D150_C	0.0120738	Relative distance of nuclear brightest point in bud to bud center
D137_C	0.00239834	Distance between nuclear brightest point in bud and bud tip	Decrease of distance between nuclear and bud tip
D130_C	0.0138099	Distance between nuclear brightest point in mother and middle point of neck	Decrease of distance between nuclear and neck in mother
D143_C	0.0120738	Distance between nuclear outline point D6-1 in mother and middle point of neck
D152_C	0.0138099	Mobility of nucleus in mother
D162_C	0.00796836	Angle between D1-1D1-2 and C1C4-1
D163_C	0.010534	Angle between D2-1D2-2 and C1C4-1	Decrease of distance between two nuclei
D166_C	0.0179546	Angle between D1-1D1-2 and C4-1C4-2
D116_C	0.00280744	Distance between two nuclear gravity centers
D134_C	0.00516059	Distance between two nuclear brightest points
D185_C	0.00147627	Relative distance of two nuclear gravity centers to middle point of neck
D186_C	0.00516059	Relative distance of two nuclear brightest points to middle point of neck
DCV121_C	0.0157628	Coefficient of variation of D121 C	Increase of homogeneity of distance between nuclear and bud tip
DCV123_C	0.00516059	Coefficient of variation of D123 C
DCV143_C	0.0179546	Coefficient of variation of D143 C	Increase of heterogeneity of distance between nuclear and neck in mother
DCV191_C	0.0262074	Coefficient of variation of D191 C	Increase of heterogeneity of average of nuclear brightness in mother

## Sheet: TableS3D
NAME	P value	Description	Morphological feature
C125	0.0204089	large bud ratio to buded cells	Accumulation of cells with large bud cells
D207	0.023151	nuclear A1 ratio to budded cells	Decrease of budded cells with one nucleus
D214	0.0296064	nuclear A1 ratio to nuclear A1BC cells
