# Supplementary material for: High-Content, Image-Based Screening for Drug Targets in Yeast
Source: PLoS One. 2010 Apr 14;5(4):e10177. doi: 10.1371/journal.pone.0010177 (PMC2854693; doi:10.1371/journal.pone.0010177)
Supplement: Table S6 — A list of GO terms enriched in the top 100 genes ranked by the high-content image-based profiling for lovastatin treatment. Of the 4718 genes, 4379 genes were associated to at least one GO term, in which 92 of top 100 genes ranked by high-content image-profiling for lovastatin were included. Using the GO term finder (see Materials and Methods), significant enrichment of three GO terms was detected at P<0.05 with the Bonferroni correction (Corrected P-value column) among the 92 genes from 4379 genes, and GO terms associated with 100 and fewer genes in the 4379 genes (Number of annotations in the 4718 genes column) were listed. (0.02 MB XLS) [file pone.0010177.s006.xls]

## Sheet: Sheet1
GOID	Category	GO term	Corrected P-value	Uncorrected P-value	FDR	Expected false positives	Number of annotations in the 92 genes	Number of annotated genes in the top 100 genes	Number of annotations in the 4379 genes	Number of annotated genes in the 4718 genes	Ratio of annotations	The genes annotated to the node
GO:0051183	Function	vitamin transporter activity	0.00757562	8.70761e-05	0	0	3	92	5	4379	0.6	FEN2, THI7, AGP2
GO:0022625	Component	cytosolic large ribosomal subunit	0.00742403	7.35052e-05	0	0	8	92	68	4379	0.117647	RPL20A, RPL9B, RPL24B, JJJ1, RPL9A, RPL36A, RPL39, RPP2B
